# Supplementary material for: Mediation analysis of the causal pathway from gastroesophageal reflux disease to pancreatitis: A Mendelian randomization study
Source: Medicine (Baltimore). 2026 Jul 17;105(29):e49599. doi: 10.1097/MD.0000000000049599 (PMC13384580; doi:10.1097/MD.0000000000049599)
Supplement: Supplementary file 1 [file medi-105-e49599-s001.xlsx]

## Sheet: Supplementary Table 1
Supplementary Table 1: Detailed information on SNPs used as IVs for GERD
Outcome	SNP	effect allele	other allele	F-statistic
AP (discovery cohort)	rs10010963	T	C	29.7489
AP (discovery cohort)	rs1011407	G	A	32.6677
AP (discovery cohort)	rs10133111	A	G	41.2299
AP (discovery cohort)	rs1021363	G	A	38.6387
AP (discovery cohort)	rs10837002	G	C	30.1355
AP (discovery cohort)	rs11762636	A	C	67.7223
AP (discovery cohort)	rs11953061	T	C	30.6442
AP (discovery cohort)	rs12204714	T	C	33.2937
AP (discovery cohort)	rs12453010	T	C	36.2383
AP (discovery cohort)	rs12598916	G	C	38.0564
AP (discovery cohort)	rs12967855	G	A	50.6786
AP (discovery cohort)	rs12997558	A	G	30.6822
AP (discovery cohort)	rs13107325	T	C	58.3451
AP (discovery cohort)	rs1334297	A	G	50.5847
AP (discovery cohort)	rs13409451	G	A	31.5644
AP (discovery cohort)	rs1431196	G	A	44.4166
AP (discovery cohort)	rs1479405	T	C	37.354
AP (discovery cohort)	rs1510719	C	T	61.7825
AP (discovery cohort)	rs1592757	C	G	38.3223
AP (discovery cohort)	rs1596747	G	A	41.8149
AP (discovery cohort)	rs1716171	T	C	42.3013
AP (discovery cohort)	rs17379561	T	A	59.7513
AP (discovery cohort)	rs1883842	G	T	32.9891
AP (discovery cohort)	rs1937450	G	T	42.5
AP (discovery cohort)	rs2016933	G	C	32.7599
AP (discovery cohort)	rs2023878	T	C	35.1613
AP (discovery cohort)	rs2043539	A	G	31.274
AP (discovery cohort)	rs215614	A	G	43.573
AP (discovery cohort)	rs2164300	T	C	30.0858
AP (discovery cohort)	rs2240326	A	G	96.0289
AP (discovery cohort)	rs2396133	G	A	37.1232
AP (discovery cohort)	rs2396766	A	G	44.6675
AP (discovery cohort)	rs2734839	T	C	33.093
AP (discovery cohort)	rs2744961	T	C	33.8969
AP (discovery cohort)	rs2782641	A	G	29.9973
AP (discovery cohort)	rs2815749	G	A	41.6826
AP (discovery cohort)	rs2834005	C	T	32.9573
AP (discovery cohort)	rs2838771	C	G	30.7668
AP (discovery cohort)	rs324769	T	C	30.6768
AP (discovery cohort)	rs329122	A	G	35.1486
AP (discovery cohort)	rs3766823	A	G	37.9949
AP (discovery cohort)	rs3793577	G	A	31.0657
AP (discovery cohort)	rs3828917	T	G	31.2491
AP (discovery cohort)	rs3863241	T	C	45.55
AP (discovery cohort)	rs4300861	T	C	38.5159
AP (discovery cohort)	rs4382592	G	T	33.2273
AP (discovery cohort)	rs6711584	A	G	44.4157
AP (discovery cohort)	rs6722661	A	G	41.5547
AP (discovery cohort)	rs6780459	T	A	30.619
AP (discovery cohort)	rs7032155	A	C	31.8955
AP (discovery cohort)	rs7206608	G	C	32.1091
AP (discovery cohort)	rs7241572	A	G	37.4263
AP (discovery cohort)	rs7527682	G	A	30.6263
AP (discovery cohort)	rs7541875	G	A	31.9133
AP (discovery cohort)	rs7600261	T	C	41.9271
AP (discovery cohort)	rs7612999	A	G	29.7568
AP (discovery cohort)	rs761777	G	A	38.792
AP (discovery cohort)	rs7675588	A	C	31.6962
AP (discovery cohort)	rs7685686	G	A	32.5793
AP (discovery cohort)	rs773109	A	G	55.6379
AP (discovery cohort)	rs7942368	T	C	32.9326
AP (discovery cohort)	rs903959	A	T	35.1908
AP (discovery cohort)	rs9372625	A	G	58.0023
AP (discovery cohort)	rs9373363	G	A	34.5592
AP (discovery cohort)	rs9396740	A	G	32.0983
AP (discovery cohort)	rs942065	A	G	37.6545
AP (discovery cohort)	rs9529055	A	G	30.6403
AP (discovery cohort)	rs9542729	G	C	36.6521
AP (discovery cohort)	rs9615905	T	C	32.467
AP (discovery cohort)	rs9636202	A	G	41.0156
AP (discovery cohort)	rs9940128	A	G	46.752
AP (replication cohort)	rs10010963	T	C	29.7489
AP (replication cohort)	rs1011407	G	A	32.6677
AP (replication cohort)	rs10133111	A	G	41.2299
AP (replication cohort)	rs1021363	G	A	38.6387
AP (replication cohort)	rs10837002	G	C	30.1355
AP (replication cohort)	rs11762636	A	C	67.7223
AP (replication cohort)	rs12204714	T	C	33.2937
AP (replication cohort)	rs12357321	A	G	36.764
AP (replication cohort)	rs12453010	T	C	36.2383
AP (replication cohort)	rs12598916	G	C	38.0564
AP (replication cohort)	rs12967855	G	A	50.6786
AP (replication cohort)	rs12997558	A	G	30.6822
AP (replication cohort)	rs13107325	T	C	58.3451
AP (replication cohort)	rs13409451	G	A	31.5644
AP (replication cohort)	rs1431196	G	A	44.4166
AP (replication cohort)	rs1479405	T	C	37.354
AP (replication cohort)	rs1592757	C	G	38.3223
AP (replication cohort)	rs1596747	G	A	41.8149
AP (replication cohort)	rs1716171	T	C	42.3013
AP (replication cohort)	rs17379561	T	A	59.7513
AP (replication cohort)	rs1883842	G	T	32.9891
AP (replication cohort)	rs1937450	G	T	42.5
AP (replication cohort)	rs2016933	G	C	32.7599
AP (replication cohort)	rs2023878	T	C	35.1613
AP (replication cohort)	rs2043539	A	G	31.274
AP (replication cohort)	rs2106353	T	G	41.2036
AP (replication cohort)	rs215614	A	G	43.573
AP (replication cohort)	rs2164300	T	C	30.0858
AP (replication cohort)	rs2240326	A	G	96.0289
AP (replication cohort)	rs2396133	G	A	37.1232
AP (replication cohort)	rs2396766	A	G	44.6675
AP (replication cohort)	rs2734839	T	C	33.093
AP (replication cohort)	rs2744961	T	C	33.8969
AP (replication cohort)	rs2782641	A	G	29.9973
AP (replication cohort)	rs2815749	G	A	41.6826
AP (replication cohort)	rs2834005	C	T	32.9573
AP (replication cohort)	rs2838771	C	G	30.7668
AP (replication cohort)	rs324769	T	C	30.6768
AP (replication cohort)	rs329122	A	G	35.1486
AP (replication cohort)	rs3766823	A	G	37.9949
AP (replication cohort)	rs3793577	G	A	31.0657
AP (replication cohort)	rs3828917	T	G	31.2491
AP (replication cohort)	rs3863241	T	C	45.55
AP (replication cohort)	rs4300861	T	C	38.5159
AP (replication cohort)	rs4382592	G	T	33.2273
AP (replication cohort)	rs4713692	T	C	30.666
AP (replication cohort)	rs569356	G	A	30.1158
AP (replication cohort)	rs6711584	A	G	44.4157
AP (replication cohort)	rs6722661	A	G	41.5547
AP (replication cohort)	rs6780459	T	A	30.619
AP (replication cohort)	rs7032155	A	C	31.8955
AP (replication cohort)	rs7206608	G	C	32.1091
AP (replication cohort)	rs7241572	A	G	37.4263
AP (replication cohort)	rs7527682	G	A	30.6263
AP (replication cohort)	rs7541875	G	A	31.9133
AP (replication cohort)	rs7600261	T	C	41.9271
AP (replication cohort)	rs7612999	A	G	29.7568
AP (replication cohort)	rs761777	G	A	38.792
AP (replication cohort)	rs7675588	A	C	31.6962
AP (replication cohort)	rs7685686	G	A	32.5793
AP (replication cohort)	rs773109	A	G	55.6379
AP (replication cohort)	rs7942368	T	C	32.9326
AP (replication cohort)	rs903678	A	G	29.7595
AP (replication cohort)	rs9372625	A	G	58.0023
AP (replication cohort)	rs9396740	A	G	32.0983
AP (replication cohort)	rs942065	A	G	37.6545
AP (replication cohort)	rs9529055	A	G	30.6403
AP (replication cohort)	rs9542729	G	C	36.6521
AP (replication cohort)	rs9615905	T	C	32.467
AP (replication cohort)	rs9636202	A	G	41.0156
AP (replication cohort)	rs9940128	A	G	46.752
CP (discovery cohort)	rs10010963	T	C	29.7489
CP (discovery cohort)	rs1011407	G	A	32.6677
CP (discovery cohort)	rs10133111	A	G	41.2299
CP (discovery cohort)	rs1021363	G	A	38.6387
CP (discovery cohort)	rs10837002	G	C	30.1355
CP (discovery cohort)	rs11762636	A	C	67.7223
CP (discovery cohort)	rs11953061	T	C	30.6442
CP (discovery cohort)	rs12204714	T	C	33.2937
CP (discovery cohort)	rs12357321	A	G	36.764
CP (discovery cohort)	rs12453010	T	C	36.2383
CP (discovery cohort)	rs12967855	G	A	50.6786
CP (discovery cohort)	rs12997558	A	G	30.6822
CP (discovery cohort)	rs13107325	T	C	58.3451
CP (discovery cohort)	rs1334297	A	G	50.5847
CP (discovery cohort)	rs13409451	G	A	31.5644
CP (discovery cohort)	rs1431196	G	A	44.4166
CP (discovery cohort)	rs1479405	T	C	37.354
CP (discovery cohort)	rs1510719	C	T	61.7825
CP (discovery cohort)	rs1592757	C	G	38.3223
CP (discovery cohort)	rs1596747	G	A	41.8149
CP (discovery cohort)	rs1716171	T	C	42.3013
CP (discovery cohort)	rs17379561	T	A	59.7513
CP (discovery cohort)	rs1883842	G	T	32.9891
CP (discovery cohort)	rs2016933	G	C	32.7599
CP (discovery cohort)	rs2023878	T	C	35.1613
CP (discovery cohort)	rs2043539	A	G	31.274
CP (discovery cohort)	rs215614	A	G	43.573
CP (discovery cohort)	rs2164300	T	C	30.0858
CP (discovery cohort)	rs2240326	A	G	96.0289
CP (discovery cohort)	rs2396133	G	A	37.1232
CP (discovery cohort)	rs2396766	A	G	44.6675
CP (discovery cohort)	rs2734839	T	C	33.093
CP (discovery cohort)	rs2782641	A	G	29.9973
CP (discovery cohort)	rs2815749	G	A	41.6826
CP (discovery cohort)	rs2834005	C	T	32.9573
CP (discovery cohort)	rs2838771	C	G	30.7668
CP (discovery cohort)	rs324769	T	C	30.6768
CP (discovery cohort)	rs329122	A	G	35.1486
CP (discovery cohort)	rs3766823	A	G	37.9949
CP (discovery cohort)	rs3793577	G	A	31.0657
CP (discovery cohort)	rs3828917	T	G	31.2491
CP (discovery cohort)	rs3863241	T	C	45.55
CP (discovery cohort)	rs4300861	T	C	38.5159
CP (discovery cohort)	rs4382592	G	T	33.2273
CP (discovery cohort)	rs4713692	T	C	30.666
CP (discovery cohort)	rs569356	G	A	30.1158
CP (discovery cohort)	rs6722661	A	G	41.5547
CP (discovery cohort)	rs6780459	T	A	30.619
CP (discovery cohort)	rs7032155	A	C	31.8955
CP (discovery cohort)	rs7206608	G	C	32.1091
CP (discovery cohort)	rs7527682	G	A	30.6263
CP (discovery cohort)	rs7541875	G	A	31.9133
CP (discovery cohort)	rs7600261	T	C	41.9271
CP (discovery cohort)	rs7612999	A	G	29.7568
CP (discovery cohort)	rs761777	G	A	38.792
CP (discovery cohort)	rs7675588	A	C	31.6962
CP (discovery cohort)	rs7685686	G	A	32.5793
CP (discovery cohort)	rs773109	A	G	55.6379
CP (discovery cohort)	rs7942368	T	C	32.9326
CP (discovery cohort)	rs903678	A	G	29.7595
CP (discovery cohort)	rs903959	A	T	35.1908
CP (discovery cohort)	rs9372625	A	G	58.0023
CP (discovery cohort)	rs9373363	G	A	34.5592
CP (discovery cohort)	rs9529055	A	G	30.6403
CP (discovery cohort)	rs9542729	G	C	36.6521
CP (discovery cohort)	rs9615905	T	C	32.467
CP (discovery cohort)	rs9636202	A	G	41.0156
CP (discovery cohort)	rs9940128	A	G	46.752
CP (replication cohort)	rs10010963	T	C	29.7489
CP (replication cohort)	rs1011407	G	A	32.6677
CP (replication cohort)	rs10133111	A	G	41.2299
CP (replication cohort)	rs1021363	G	A	38.6387
CP (replication cohort)	rs10837002	G	C	30.1355
CP (replication cohort)	rs11762636	A	C	67.7223
CP (replication cohort)	rs11953061	T	C	30.6442
CP (replication cohort)	rs12204714	T	C	33.2937
CP (replication cohort)	rs12357321	A	G	36.764
CP (replication cohort)	rs12453010	T	C	36.2383
CP (replication cohort)	rs12598916	G	C	38.0564
CP (replication cohort)	rs12967855	G	A	50.6786
CP (replication cohort)	rs12997558	A	G	30.6822
CP (replication cohort)	rs13107325	T	C	58.3451
CP (replication cohort)	rs1334297	A	G	50.5847
CP (replication cohort)	rs13409451	G	A	31.5644
CP (replication cohort)	rs1431196	G	A	44.4166
CP (replication cohort)	rs1479405	T	C	37.354
CP (replication cohort)	rs1510719	C	T	61.7825
CP (replication cohort)	rs1592757	C	G	38.3223
CP (replication cohort)	rs1596747	G	A	41.8149
CP (replication cohort)	rs1716171	T	C	42.3013
CP (replication cohort)	rs17379561	T	A	59.7513
CP (replication cohort)	rs1883842	G	T	32.9891
CP (replication cohort)	rs1937450	G	T	42.5
CP (replication cohort)	rs2016933	G	C	32.7599
CP (replication cohort)	rs2023878	T	C	35.1613
CP (replication cohort)	rs2043539	A	G	31.274
CP (replication cohort)	rs215614	A	G	43.573
CP (replication cohort)	rs2164300	T	C	30.0858
CP (replication cohort)	rs2240326	A	G	96.0289
CP (replication cohort)	rs2396133	G	A	37.1232
CP (replication cohort)	rs2396766	A	G	44.6675
CP (replication cohort)	rs2734839	T	C	33.093
CP (replication cohort)	rs2744961	T	C	33.8969
CP (replication cohort)	rs2782641	A	G	29.9973
CP (replication cohort)	rs2815749	G	A	41.6826
CP (replication cohort)	rs2834005	C	T	32.9573
CP (replication cohort)	rs2838771	C	G	30.7668
CP (replication cohort)	rs324769	T	C	30.6768
CP (replication cohort)	rs329122	A	G	35.1486
CP (replication cohort)	rs3793577	G	A	31.0657
CP (replication cohort)	rs3828917	T	G	31.2491
CP (replication cohort)	rs3863241	T	C	45.55
CP (replication cohort)	rs4300861	T	C	38.5159
CP (replication cohort)	rs4382592	G	T	33.2273
CP (replication cohort)	rs4713692	T	C	30.666
CP (replication cohort)	rs569356	G	A	30.1158
CP (replication cohort)	rs6711584	A	G	44.4157
CP (replication cohort)	rs6722661	A	G	41.5547
CP (replication cohort)	rs6780459	T	A	30.619
CP (replication cohort)	rs7032155	A	C	31.8955
CP (replication cohort)	rs7206608	G	C	32.1091
CP (replication cohort)	rs7241572	A	G	37.4263
CP (replication cohort)	rs7527682	G	A	30.6263
CP (replication cohort)	rs7600261	T	C	41.9271
CP (replication cohort)	rs7612999	A	G	29.7568
CP (replication cohort)	rs761777	G	A	38.792
CP (replication cohort)	rs7675588	A	C	31.6962
CP (replication cohort)	rs7685686	G	A	32.5793
CP (replication cohort)	rs773109	A	G	55.6379
CP (replication cohort)	rs7942368	T	C	32.9326
CP (replication cohort)	rs903678	A	G	29.7595
CP (replication cohort)	rs903959	A	T	35.1908
CP (replication cohort)	rs9372625	A	G	58.0023
CP (replication cohort)	rs9373363	G	A	34.5592
CP (replication cohort)	rs9396740	A	G	32.0983
CP (replication cohort)	rs942065	A	G	37.6545
CP (replication cohort)	rs9529055	A	G	30.6403
CP (replication cohort)	rs9542729	G	C	36.6521
CP (replication cohort)	rs9615905	T	C	32.467
CP (replication cohort)	rs9636202	A	G	41.0156
CP (replication cohort)	rs9940128	A	G	46.752
SNPs, single nucleotide polymorphisms; IVs, instrumental variables; GERD, gastroesophageal reflux disease; AP, acute pancreatitis; CP, chronic pancreatitis.
